# Supplementary material for: A Full Quantum Eigensolver for Quantum Chemistry Simulations
Source: Research (Wash D C). 2020 Mar 23;2020:1486935. doi: 10.34133/2020/1486935 (PMC7125455; doi:10.34133/2020/1486935)
Supplement: Supplementary Materials — Section A: error estimation and iteration complexity of FQE. Section B: FQE with STO-6G basis as input. Section C: performance of FQE with large noise. Figure S1: the gradient descent iteration process for convergence of ground-state energy of H2, LiH, H2O, and NH3, respectively, with STO-6G basis. Figure S2: influence of large noise on FQE in H2, LiH, H2O, and NH3 molecules, respectively [58]. [file 1486935.f1.zip]

Archive with 3 entries (3 files):
- SM1.pdf
- SM2.pdf
- supply.tex
