# Supplementary material for: A Full Quantum Eigensolver for Quantum Chemistry Simulations
Source: Research (Wash D C). 2020 Mar 23;2020:1486935. doi: 10.34133/2020/1486935 (PMC7125455; doi:10.34133/2020/1486935)
Supplement: Supplementary Materials — Section A: error estimation and iteration complexity of FQE. Section B: FQE with STO-6G basis as input. Section C: performance of FQE with large noise. Figure S1: the gradient descent iteration process for convergence of ground-state energy of H2, LiH, H2O, and NH3, respectively, with STO-6G basis. Figure S2: influence of large noise on FQE in H2, LiH, H2O, and NH3 molecules, respectively [58]. [file 1486935.f1.zip › supply.tex]

\documentclass[aps,twocolumn,superscriptaddress,prl,floatfix,british]{revtex4}
%!TEX TS-program = pdflatex
%!TEX TS-program = bibtex
%\linespread{2}
\usepackage{amssymb}
\usepackage{amsmath}
\usepackage{babel}
\usepackage[sort&compress]{natbib}
\bibliographystyle{naturemag}
\citestyle{science}
\usepackage{topcapt}


\usepackage{graphicx}% Include figure files
\graphicspath{{figs/}}
\usepackage[colorlinks,linkcolor=dred,urlcolor=dblue,citecolor=dgreen]{hyperref}
\usepackage{stmaryrd}
\usepackage{amsfonts}
\usepackage{mathrsfs}
\usepackage{txfonts}
\graphicspath{{figs/}}
\usepackage{diagbox}
\usepackage{color}
\usepackage{pdfpages}
\definecolor{dred}{rgb}{.8,0.2,.2}
\definecolor{ddred}{rgb}{.8,0.5,.5}
\definecolor{dblue}{rgb}{.2,0.2,.8}
\definecolor{dgreen}{rgb}{.2,0.5,.2}
\newcommand{\blue}[1]{\textcolor{dblue}{\textbf{[}#1\textbf{]}}}
\newcommand{\red}[1]{\textcolor{dred}{#1}}

\usepackage{multirow}%talbe multirows

% Often used symbols and units
%\input{cQEDdefs.tex}
%%%%%%%%%%%%%%%%%%%%%%%%%%%%%%%%%%%%%%%%%%%%%%%%%%%%%
\newcommand{\rd}[1]{\mathcal{#1}}
\newcommand{\Ref}[1]{(\ref{#1})}
\newcommand{\lalg}[1]{\mathfrak{#1}} % Lie algebra
\newcommand{\no}{\nonumber\\}
\def\nn{\nonumber}
\def\f{\frac}
\def\arr{\rightarrow}
\newcommand{\mean}[1]{\langle{#1}\rangle}
\newcommand{\bra}[1]{\langle {#1}|}
\newcommand{\ket}[1]{| #1 \rangle}
\newcommand{\lp}{\ell_{\rm P}}
\newcommand{\dif}{\mathrm{d}}
\newcommand{\deriv}[2]{\frac{\dif #1}{\dif #2}}
% theorem counter
\setcounter{secnumdepth}{5}
\newtheorem{Theorem}{Theorem}[section]
\newtheorem{Definition}{Definition}[section]
\newtheorem{Lemma}[Theorem]{Lemma}%[section]
\newtheorem{Corollary}{Corollary}[section]
\newtheorem{Proposition}[Theorem]{Proposition}%[section]
\newcommand{\startproof}{\textbf{Proof:\ \ }}
\newcommand{\finishproof}{\hfill $\Box$ \\}
\newcommand{\Z}{\mathbb{Z}}
\newcommand{\R}{\mathbb{R}}
\newcommand{\C}{\mathbb{C}}
\newcommand{\Tr}{\mathrm{Tr}}
\newcommand{\so}{\mathfrak{so}}
\newcommand{\h}{{\cal H}}
\newcommand{\I}{{\cal I}}

%\newcommand{\tr}{\textrm{tr}}
\newcommand{\im}{\mathrm{i}\,}
\renewcommand{\Re}{\mathfrak{Re}}
\renewcommand{\Im}{\mathfrak{Im}}
\newcommand{\vecx}{\mathbf{x}}
\newcommand{\vecX}{\mathbf{X}}
\newcommand{\statex}{\mathbf{x}}
\newcommand{\matA}{\mathbf{A}}
\newcommand{\opA}{\mathbf{A}}
\newcommand{\opMD}{\mathbf{M}_D}
\newcommand{\opM}{\mathbf{M}}
\newcommand{\opD}{\mathbf{D}}
\newcommand{\matH}{\mathbf{H}}
\newcommand{\matI}{\mathbf{I}}
\newcommand{\opH}{\mathbf{H}}
\newcommand{\Ord}[1]{\mathcal{O}\left( #1 \right)} 
\newcommand{\tOrd}[1]{\tilde{\mathcal{O}}\left( #1 \right)} 
\newcommand{\bigO}{\mathcal{O}}


\newcommand{\half}{\frac{1}{2}}
% For differential calculus in unusual spaces
\newcommand{\double}[2]{\hspace{0.1em} #1 \hspace{#2} #1 \hspace{0.1em}}
\newcommand{\dbldif}{\double{\dif}{-0.45em}}
\newcommand{\dblcorner}{\double{\lrcorner}{-0.4em}}
\newcommand{\dblwedge}{\double{\wedge}{-0.78em}}
\newcommand{\dbldel}{\double{\nabla}{-0.7em}}
\newcommand{\ident}{\double{1}{-0.35em}}


%%%%%%%%%%%%%%%%%%%%%%%%%%%%%%%% for this artical %%%%%%%%%%%%%%%%%%%%%%%%%%%%%%%%%%%%%


\newcommand{\bn}{\widehat{\mathbf{b}}_{\t f}}
\newcommand{\bl}{|B_{\t f}|}
\newcommand{\bv}{\vec{B}_{\t f}}
\newcommand{\inv}[1]{\mathrm{Inv}_{SU(2)}[#1]}
\newcommand{\new}{\mathrm{new}}
\newcommand{\lo}{\mathrm{L}}
\newcommand{\eu}{\mathrm{E}}
\newcommand{\kin}{\mathrm{Kin}}

\newcommand{\Slc}{\mathrm{SL}(2,\mathbb{C})}
\newcommand{\slc}{\fs\fl_2\mathbb{C}}
\newcommand{\Uqsl}{\mathrm{U}_q(\fs\fl_2\mathbb{C})}
\newcommand{\slq}{\mathrm{SL}_q(2,\mathbb{C})}
\newcommand{\tUqsl}{\tilde{\mathrm{U}}_q(\fs\fl_2\mathbb{C})}


\newcommand{\Su}{\mathrm{SU}(2)}
\newcommand{\su}{\fs\fu_2}
\newcommand{\suq}{\mathrm{SU}_q(2)}
\newcommand{\Uqsu}{\mathrm{U}_q(\fs\fu_2)}


%%%%%%%%%%%%%%%%%%%%%%%%%%%%%% added by Muxin %%%%%%%%%%%%%%%%%%%%%%%%%%%%%%%%%%%%%%%%%
%  technical abbreviations

\def\be{\begin{eqnarray}}
\def\ee{\end{eqnarray}}

%%% Calligraphic Alphabet

\newcommand{\ca}{\mathcal A}

\newcommand{\cb}{\mathcal B}
\newcommand{\cc}{\mathcal C}
\newcommand{\cd}{\mathcal D}
\newcommand{\ce}{\mathcal E}
\newcommand{\cf}{\mathcal F}
\newcommand{\cg}{\mathcal G}
\newcommand{\ch}{\mathcal H}
\newcommand{\ci}{\mathcal I}
\newcommand{\cj}{\mathcal J}
\newcommand{\ck}{\mathcal K}
\newcommand{\cl}{\mathcal L}
\newcommand{\cm}{\mathcal M}
\newcommand{\cn}{\mathcal N}
\newcommand{\co}{\mathcal O}
\newcommand{\cp}{\mathcal P}
\newcommand{\cq}{\mathcal Q}
\newcommand{\calr}{\mathcal R}
\newcommand{\cs}{\mathcal S}
\newcommand{\ct}{\mathcal T}
\newcommand{\cu}{\mathcal U}
\newcommand{\cv}{\mathcal V}
\newcommand{\cw}{\mathcal W}
\newcommand{\cx}{\mathcal X}
\newcommand{\cy}{\mathcal Y}
\newcommand{\cz}{\mathcal Z}

%%% Fraktur Alphabet

\newcommand{\fa}{\mathfrak{a}}  \newcommand{\Fa}{\mathfrak{A}}
\newcommand{\fb}{\mathfrak{b}}  \newcommand{\Fb}{\mathfrak{B}}
\newcommand{\fc}{\mathfrak{c}}  \newcommand{\Fc}{\mathfrak{C}}
\newcommand{\fd}{\mathfrak{d}}  \newcommand{\Fd}{\mathfrak{D}}
\newcommand{\fe}{\mathfrak{e}}  \newcommand{\Fe}{\mathfrak{E}}
\newcommand{\ff}{\mathfrak{f}}  \newcommand{\Ff}{\mathfrak{F}}
\newcommand{\fg}{\mathfrak{g}}  \newcommand{\Fg}{\mathfrak{G}}
\newcommand{\fh}{\mathfrak{h}}  \newcommand{\Fh}{\mathfrak{H}}
\newcommand{\fraki}{\mathfrak{i}}       \newcommand{\Fraki}{\mathfrak{I}}
\newcommand{\fj}{\mathfrak{j}}  \newcommand{\Fj}{\mathfrak{J}}
\newcommand{\fk}{\mathfrak{k}}  \newcommand{\Fk}{\mathfrak{K}}
\newcommand{\fl}{\mathfrak{l}}  \newcommand{\Fl}{\mathfrak{L}}
\newcommand{\fm}{\mathfrak{m}}  \newcommand{\Fm}{\mathfrak{M}}
\newcommand{\fn}{\mathfrak{n}}  \newcommand{\Fn}{\mathfrak{N}}
\newcommand{\fo}{\mathfrak{o}}  \newcommand{\Fo}{\mathfrak{O}}
\newcommand{\fp}{\mathfrak{p}}  \newcommand{\Fp}{\mathfrak{P}}
\newcommand{\fq}{\mathfrak{q}}  \newcommand{\Fq}{\mathfrak{Q}}
\newcommand{\fr}{\mathfrak{r}}  \newcommand{\Fr}{\mathfrak{R}}
\newcommand{\fs}{\mathfrak{s}}  \newcommand{\Fs}{\mathfrak{S}}
\newcommand{\ft}{\mathfrak{t}}  \newcommand{\Ft}{\mathfrak{T}}
\newcommand{\fu}{\mathfrak{u}}  \newcommand{\Fu}{\mathfrak{U}}
\newcommand{\fv}{\mathfrak{v}}  \newcommand{\Fv}{\mathfrak{V}}
\newcommand{\fw}{\mathfrak{w}}  \newcommand{\Fw}{\mathfrak{W}}
\newcommand{\fx}{\mathfrak{x}}  \newcommand{\Fx}{\mathfrak{X}}
\newcommand{\fy}{\mathfrak{y}}  \newcommand{\Fy}{\mathfrak{Y}}
\newcommand{\fz}{\mathfrak{z}}  \newcommand{\Fz}{\mathfrak{Z}}

\newcommand{\cfg}{\dot \fg}
\newcommand{\cFg}{\dot \Fg}
\newcommand{\ccg}{\dot \cg}
\newcommand{\circj}{\dot {\mathbf J}}
\newcommand{\circs}{\circledS}
\newcommand{\jmot}{\mathbf J^{-1}}

%%% Greek letters

\renewcommand{\a}{\alpha}
\renewcommand{\b}{\beta}
\newcommand{\g}{\gamma}
\newcommand{\G}{\Gamma}
\renewcommand{\d}{\delta}
\newcommand{\eps}{\varepsilon}
%\newcommand{\varep}{\varepsilon}
%\newcommand{\th}{\theta}
%\newcommand{\Th}{\Theta}
\newcommand{\varth}{\vartheta}
\newcommand{\Varth}{\Vartheta}
\newcommand{\sig}{\sigma}
\newcommand{\Sig}{\Sigma}
\renewcommand{\l}{\lambda}
\renewcommand{\L }{\Lambda}
%\newcommand{\r}{\rho}
\renewcommand{\o}{\omega}
\renewcommand{\O}{\Omega}
\renewcommand{\t}{\tau}
\newcommand{\z}{\zeta}
\newcommand{\ka}{\kappa}

\newcommand{\rmd}{\mathrm d}
\newcommand{\mca}{\ ^-\!\!\ca}
\newcommand{\pca}{\ ^+\!\!\ca}
\newcommand{\peq}{^\Psi\!\!\!\!\!=}
\newcommand{\lt}{\left}
\newcommand{\rt}{\right}
\newcommand{\HN}{\hat{H}(N)}
\newcommand{\HM}{\hat{H}(M)}
\newcommand{\Hv}{\hat{H}_v}
\newcommand{\cyl}{\mathbf{Cyl}}
\newcommand{\lag}{\left\langle}
\newcommand{\rag}{\right\rangle}
\newcommand{\Ad}{\mathrm{Ad}}
\newcommand{\tr}{\mathrm{tr}}
\newcommand{\bbc}{\mathbb{C}}
\newcommand{\AC}{\overline{\mathcal{A}}^{\mathbb{C}}}
\newcommand{\Ar}{\mathbf{Ar}}
\newcommand{\uc}{\mathrm{U(1)}^3}
\newcommand{\M}{\hat{\mathbf{M}}}
\newcommand{\spin}{\text{Spin(4)}}
\newcommand{\id}{\mathrm{id}}
\newcommand{\Pol}{\mathrm{Pol}}
\newcommand{\Fun}{\mathrm{Fun}}
\newcommand{\bp}{\mathbf{P}}
\newcommand{\act}{\rhd}
\newcommand{\background}{(\mathring{j}_f,\mathring{g}_{ve},\mathring{z}_{vf})}
\newcommand{\sgn}{\mathrm{sgn}}
\newcommand{\vth}{\vartheta}

%%%%%%%%%%%%%%%%%%%%%%%%%%%%%%%%%%%%%%%%%%%%%%%%%%%%%%%%%%%%%%%%%%%%%%%%%%%%%%%%%%%%%%%
%                                                                                     %
%                                   begin document                                    %
%                                                                                     %
%%%%%%%%%%%%%%%%%%%%%%%%%%%%%%%%%%%%%%%%%%%%%%%%%%%%%%%%%%%%%%%%%%%%%%%%%%%%%%%%%%%%%%%


% bra and ket:
\newcommand{\braket}[2]{\mbox{$\langle #1|#2\rangle$}}
\newcommand{\ketbra}[2]{\mbox{$|#1\rangle\langle #2|$}}
\newcommand{\iprod}[2]{\ensuremath{\langle #1,#2 \rangle}}

\newcommand{\gate}[1]{\ensuremath{\text{\sc #1}}}
\newcommand{\COPY}[1][]{\ensuremath{\gate{COPY}_{#1}}}

\newcommand{\comm}[2]{\ensuremath{\left[#1, #2\right]}}

\newcommand{\eq}{\Leftrightarrow}

\newcommand{\scap}[1]{\textsc{#1}}
\newcommand{\adscft}{\textsc{a}d\textsc{s}/\textsc{cft} }

\usepackage{times}


\begin{document}
\title{A Full Quantum Eigensolver for Quantum Chemistry Simulations: Supplemental Information}

\author{Shijie Wei}
%\email{liangqq1989626@163.com}
\affiliation{Beijing Academy of Quantum Information Sciences,  Beijing 100193, China}
\affiliation{State Key Laboratory of Low-Dimensional Quantum Physics and Department of Physics, Tsinghua University, Beijing 100084, China}

\author{Hang Li}
\affiliation{State Key Laboratory of Low-Dimensional Quantum Physics and Department of Physics, Tsinghua University, Beijing 100084, China}
\author{GuiLu Long}
\email{gllong@tsinghua.edu.cn}
\affiliation{State Key Laboratory of Low-Dimensional Quantum Physics and Department of Physics, Tsinghua University, Beijing 100084, China}
\affiliation{ Beijing National Research Center for Information Science and Technology and School of Information Tsinghua University, Beijing 100084, China}
\affiliation{Beijing Academy of Quantum Information Sciences,  Beijing 100193, China}
\affiliation{Frontier Science Center for Quantum Information, Beijing 100084, China}
\date{\today}
\maketitle

\subsection{Error estimation and  iteration complexity }

We analyse  FQE's convergence and estimate the approximation error and iteration complexity \cite{panju2011iterative}.
Define $|\psi_i\rangle$ as an normalized eigenvector for $ \matH\in \mathbb{R}^{n \times n}$ with eigenvalue $\lambda_i$,  $\matH|\psi_i\rangle = \lambda_i |\psi_i\rangle$. Suppose that $\matH$ has  real and distinct eigenvalues set $\{\lambda_i\}$ such that $\left|\lambda_1\right| > \left|\lambda_2\right| > \ldots > \left|\lambda_n\right|$. We can express an arbitrary state $|\psi\rangle$ as a linear combination of the eigenvectors of $H$: $$|\psi\rangle = a_1|\psi_1\rangle + \ldots + a_n|\psi_n\rangle.$$ Define  matrix $\matH^{g}=\matI-\gamma \matH$ and perform it on $|\psi\rangle$, we have 

$$\matH^{g}|\psi\rangle = a_1(1-\lambda_1)|\psi_1\rangle + a_2(1-\lambda_2) |\psi_2\rangle +\ldots + a_n(1-\lambda_n) |\psi_n\rangle$$
and so
\begin{eqnarray*}
	(\matH^{g})^k |\psi\rangle & = & a_1(1-\gamma\lambda_1)^k|\psi_1\rangle + c_2(1-\gamma\lambda_2)^k |\psi_2\rangle\\
	 & + & \ldots + c_n(1-\gamma\lambda_n)^k|\psi_n\rangle  \\
	& = &  (1-\gamma\lambda_1)^k \left( a_1|\psi_1\rangle + a_2\left( \frac{(1-\gamma\lambda_2)}{(1-\gamma\lambda_1)}\right)^k|\psi_2\rangle\right. \\
	 & + & \left.\ldots + a_n\left( \frac{(1-\gamma\lambda_n)}{(1-\gamma\lambda_1)}\right)^k|\psi_n\rangle \right) \\
\end{eqnarray*}

Since the eigenvalues are assumed to be real, distinct, and ordered by decreasing magnitude, it follows that for all $i = 2, \ldots, n$, 
$$\lim_{k\rightarrow \infty}\left( \frac{(1-\gamma\lambda_i)}{(1-\gamma\lambda_1)}\right)^k =0.$$
 In the case of molecule Hamiltonian $H$, all of the eigenvalues are less than $0$. Note that  $|\psi_1\rangle$ is the ground state with ground energy $\lambda_1$. As $k$ increases, $(H^{g})^k|\psi\rangle$ approaches the  state $a_1(1-\lambda_1)^k|\psi_1\rangle$, and thus for large value of $k$,
$$|\psi_1\rangle \approx \frac{(H^{g})^k|\psi\rangle}{\sqrt{\langle\psi|(H^{g})^{2k}|\psi\rangle}}.$$ 
The  approximation error
\begin{eqnarray*} 
\epsilon &=&\frac{\langle\psi|(H^{g})^kH(H^{g})^k|\psi\rangle}{\langle\psi|(H^{g})^k(H^{g})^k|\psi\rangle}-\lambda_1\\
&=&\frac{\sum_{i=2}^{n} a_i\lambda_i\left( \frac{(1-\gamma\lambda_i)}{(1-\gamma\lambda_1)}\right)^k}{\sum_{i=1}^{n} a_i\left( \frac{(1-\gamma\lambda_i)}{(1-\gamma\lambda_1)}\right)^k}\\
&\leq&\left(\frac{1-\gamma\lambda_2}{1-\gamma\lambda_1}\right)^k\frac{(n-1)a_2\lambda_2}{a_1}, 
\end{eqnarray*}
which  decreases exponentially in the iteration depth $k$.
If  a good initial state  is chosen so that $a_1$ is large, for instance HF state, $\epsilon$ will be small in early iterations.
With iteration increasing, the  state gets closer and closer to the ground $|\psi_1\rangle$. The algorithm may be terminated at any point with a reasonable accuracy $\epsilon$ to the ground state. 

 The rate of convergence primarily depends upon the ratio of the two eigenvalues of largest absolute value. In the circumstance that the two largest eigenvalues have similar sizes, the convergence will be slow in early stage. That case needs special  attention, and  will not be discussed  here.
 \subsection{ FQE with STO-6G basis as input}
 To make our method more plausible, we adopt STO-6G basis sets to generate the qubit Hamiltonians of the four molecules. The noise parameters are as same as the parameters in  the maintext.  The performance of our method is as same as  in STO-3G basis, shown in Fig.\Ref{6g}.
 
 \begin{figure}
 \centering
 \includegraphics[width=\linewidth]{SM1.pdf}
 \caption{\footnotesize{(a), (b), (c) and (d) show the gradient descent iteration process  for convergence of ground state energy of H$_{2}$, LiH, H$_{2}$O and NH$_{3}$ respectively.  The qubit Hamiltonians of the four molecules are obtained by STO-6G basis, which is more accurate than STO-3G basis. }} \label{6g}
 \end{figure}


 \begin{figure}
	\centering
	\includegraphics[width=\linewidth]{SM2.pdf}
	\caption{ \footnotesize{Influence of  large noise on FQE in (a) H$_{2}$, (b) LiH, (c) H$_{2}$O and (d) NH$_{3}$ molecules respectively.  The amplitude of the random noise is 0.1 and the Gaussian noise parameters are $\mu=0,\sigma=0.1/3$. }} \label{big}
	\end{figure}
\subsection{Performance of FQE with large noise}
We show the performance of FQE in large noise situations. As shown in Fig.\Ref{big}, when random noise becomes large, FQE will not converge to the ground state. Sometimes, it  converges to exited energy-levels, such as in H$_{2}$O and NH$_{3}$. In some other situations, FQE  behaves in  a  oscillation manner, such as in H$_{2}$ and LiH. 


% \subsection{Time and space complexity}
% In quantum chemistry problem, the electronic structure Hamiltonians usually contain  $ O(N^4)$ Pauli terms, where $N$ is the number of basis functions. The qubit resource (space complexity )and gate complexity (time complexity) in our method are  $O(N)$ and $O(N^4)$ respectively. 
% \begin{figure}
% \centering
% \includegraphics[width=\linewidth]{COM.pdf}
% \caption{ \footnotesize{The number of qubits and basic gates required to simulate molecules with the dimension increasing. }} \label{com}
% \end{figure}


\end{document}
